# Supplementary material for: Arsenic Nanoparticles Trigger Apoptosis via Anoikis Induction in OECM-1 Cells
Source: Int J Mol Sci. 2024 Jun 18;25(12):6723. doi: 10.3390/ijms25126723 (PMC11204275; doi:10.3390/ijms25126723)
Supplement: Supplementary file 1 [file ijms-25-06723-s001.zip]

Archive with 1 entries (1 files):
- ijms-2992373-supplementary.pdf
